# Supplementary material for: Patterns of seasonal plasticity in evaporative water loss and preferred temperature in three geckos of the wet–dry tropics
Source: Oecologia. 2025 Mar 14;207(3):53. doi: 10.1007/s00442-025-05692-6 (PMC11909027; doi:10.1007/s00442-025-05692-6)
Supplement: Supplementary file 1 — Supplementary file1 (XLSX 15 KB) [file 442_2025_5692_MOESM1_ESM.xlsx]

## Sheet: File Description
Patterns of seasonal plasticity in evaporative water loss and preferred temperature in three geckos of the wet–dry tropics
Kimberley Day, Chava L. Weitzman, Kade Skelton, Angga Rachmansah, Keith Christian*
Charles Darwin University, Research Institute for the Environment and Livelihoods, Ellengowan Drive, Brinkin, NT 0810 Australia
* Corresponding author: Charles Darwin University, Research Institute for the Environment and Livelihoods, Ellengowan Drive, Brinkin, NT 0810 Australia; Keith.Christian@cdu.edu.au
Description:
Monthly rainfall and temperature data collected from Darwin Airport, NT (from Australian Bureau of Meteorology). Ta = air temperature. RH = relative humidity. AH = absolute humidity. Ea = vapour pressure. VPD = vapour pressure deficit. Months divided into two main seasons at the sampling location.

## Sheet: Weather Data
Table 1
Season	Month	Mean Rainfall (mm)	Mean # Days with rain > 1 mm	Mean max Ta (°C)	Mean min Ta (°C)	9 AM Ta	9 AM RH	9 AM Absolute Humidity (g/m3)	9 AM Ea (kPa)	9 AM VPD (kPa)	3 PM Ta	3 PM RH	3 PM Absolute Humidity (g/m3)	3 PM Ea (kPa)	3 PM VPD (kPa)
	2024-11-01	142.1	10	33.4	25.4	29.2	0.72	20.9308	2.91671	1.13428	31.9	0.58	19.4998	2.74202	1.9856
	2024-12-01	255.3	14.1	32.7	25.4	28.8	0.76	21.6172	3.0083	0.949991	31.2	0.65	21.0509	2.95319	1.59018
	2024-01-01	431.3	19	31.8	24.9	28	0.81	22.0518	3.06055	0.717906	30.2	0.7	21.483	3.00372	1.28731
Wet	2024-02-01	371.8	17.8	31.7	24.8	27.7	0.83	22.2266	3.08168	0.631188	30	0.72	21.8592	3.05428	1.18777
	2024-03-01	310	16.6	32	24.6	27.6	0.82	21.8382	3.02681	0.664422	30.5	0.67	20.8977	2.92483	1.44059
	2024-04-01	100.5	7.2	32.8	24.1	27.4	0.74	19.4914	2.69973	0.948555	31.7	0.52	17.2971	2.43065	2.24368
	Mean	268.5	14.1	32.4	24.9	28.1	0.78	21.4	3	0.8	30.9	0.6	20.4	2.8	1.8
	SD	117.808	4.24987	0.613732	0.453557	0.659365	0.0420317	0.931079	0.130479	0.183146	0.728991	0.0711471	1.7	0.2	0.4
	2024-05-01	19.9	1.6	32.1	22.2	25.6	0.65	15.4909	2.13264	1.14834	31.2	0.43	13.926	1.95365	2.58972
	2024-06-01	1.8	0.3	30.8	20	23.3	0.6	12.5573	1.71536	1.14357	29.9	0.38	11.4746	1.60274	2.615
Dry	2024-07-01	1.1	0.2	30.7	19.3	22.8	0.6	12.2038	1.66424	1.1095	29.6	0.37	10.9924	1.53386	2.6117
	2024-08-01	4.5	0.3	31.5	20.4	24.4	0.64	14.2573	1.95485	1.0996	30.2	0.4	12.276	1.71641	2.57462
	2024-09-01	16.9	1.5	32.7	23	27	0.68	17.5194	2.42332	1.14039	31.2	0.47	15.2214	2.13539	2.40799
	2024-10-01	70.4	5.1	33.3	24.9	28.7	0.69	19.5192	2.71544	1.21998	32	0.52	17.576	2.47232	2.28214
	Mean	19.1	1.5	31.8	21.6	25.3	0.64	15.3	2.1	1.1	30.7	0.43	13.6	1.9	2.5
	SD	26.3576	1.87297	1.04259	2.12101	2.26274	0.0382971	2.86179	0.410672	0.0423448	0.926103	0.0577639	2.5	0.4	0.1
