# Supplementary material for: Patterns of seasonal plasticity in evaporative water loss and preferred temperature in three geckos of the wet–dry tropics
Source: Oecologia. 2025 Mar 14;207(3):53. doi: 10.1007/s00442-025-05692-6 (PMC11909027; doi:10.1007/s00442-025-05692-6)
Supplement: Supplementary file 3 — Supplementary file3 (XLSX 45 KB) [file 442_2025_5692_MOESM3_ESM.xlsx]

## Sheet: File Description
Patterns of seasonal plasticity in evaporative water loss and preferred temperature in three geckos of the wet–dry tropics
Kimberley Day, Chava L. Weitzman, Kade Skelton, Angga Rachmansah, Keith Christian*
Charles Darwin University, Research Institute for the Environment and Livelihoods, Ellengowan Drive, Brinkin, NT 0810 Australia
* Corresponding author: Charles Darwin University, Research Institute for the Environment and Livelihoods, Ellengowan Drive, Brinkin, NT 0810 Australia; Keith.Christian@cdu.edu.au
Description:
Raw physiological (evaporative water loss, preferred body temperature) and behavioural (humid versus dry refuge experiment) data from three gecko species in Darwin, NT, Australia, including metadata for each individual of capture date and which experiments that individual participated in. Column description sheet has information for all four data sheets.

## Sheet: Column Descriptions
Evaporative Water Loss	Column Name	Column Description	Units	Variable Type
	ID	unique identifier for each gecko		categorical
	Species	gecko species: Amalosia rhombifer, Hemidactylus frenatus, or Heteronotia binoei		categorical
	Season	dry or wet season, when gecko was captured and measured		categorical
	SA	surface area of the skin	cm^2	continuous, numeric
	EWL	evaporative water loss	mg/min	continuous, numeric
	Tsdiff	temperature difference between chamber and skin (Tchamber - Tskin)	˚C	continuous, numeric
	Mass	gecko mass	g	continuous, numeric
	Rt	total resistance to evaporative water loss	s/cm	continuous, numeric
	SVL	snout-vent length	mm	continuous, numeric
	Tail	tail length	mm	continuous, numeric
	Sex	gecko sex, male or female		categorical
	Gravid	for females, gravid state, y/n		categorical
	Body width	width of body at widest point	mm	continuous, numeric
	Tail width	width of tail at widest point	mm	continuous, numeric
	Forelimb Length	length of forelimb	mm	continuous, numeric
	Forelimb Width	width of forelimb at widest point	mm	continuous, numeric
	Hindlimb Length	length of hindlimb	mm	continuous, numeric
	Hindlimb Width	width of hindlimb at widest point	mm	continuous, numeric
	Notes
Preferred Temperature	Column Name	Column Description	Units	Variable Type
	ID	unique identifier for each gecko		categorical
	Species	gecko species: Amalosia rhombifer, Hemidactylus frenatus, or Heteronotia binoei		categorical
	Season	dry or wet season, when gecko was captured and measured		categorical
	Reading	one of six readings retained for set point range		categorical
	Temp	gecko temperature	˚C	continuous, numeric
	SVL	snout-vent length	mm	continuous, numeric
	Mass	gecko mass	g	continuous, numeric
	Sex	gecko sex, male or female		categorical
	Gravid	for females, gravid state, y/n		categorical
	Notes
Refuge Experiment	Column Name	Column Description	Units	Variable Type
	ID	unique identifier for each gecko		categorical
	Species	gecko species: Amalosia rhombifer, Hemidactylus frenatus, or Heteronotia binoei		categorical
	Treatment	experimental treatment (22, 27, or 32 C) -- temperature of enclosure and humid refuge	˚C	categorical
	Proportion of Experiment in Refuge	of the total experimental time, the proportion spent in either refuge	proportion	continuous, numeric, 0 to 1
	Proportion Refuge Time in Humid	of the time the gecko spent in a refuge, the proportion in the humid refuge	proportion	continuous, numeric, 0 to 1
	Length of Experiment	total experimental time	hours	continuous, numeric
	Total Time in Any Refuge	total time during the experiment the gecko spent in either refuge	hours	continuous, numeric
	SVL	snout-vent length	mm	continuous, numeric
	Mass	gecko mass	g	continuous, numeric
	Sex	gecko sex, male or female		categorical
	Notes

## Sheet: Metadata
ID	Species	Capture Date	Evaporative Water Loss Experiment	Preferred Temperature	Refuge Experiment
1	H. frenatus	2020-09-01		y	y
2	H. frenatus	2020-09-01		y	y
3	H. frenatus	2020-09-01		y	y
5	H. frenatus	2020-09-01		y	y
6	H. frenatus	2020-09-01		y	y
7	H. frenatus	2020-09-01		y	y
8	H. frenatus	2020-09-01		y	y
9	H. frenatus	2020-09-01		y	y
10	H. frenatus	2020-09-01		y	y
25	H. frenatus	2023-04-01	y
26	H. frenatus	2023-04-01	y
27	H. frenatus	2023-04-01	y
28	H. frenatus	2023-04-01	y
29	H. frenatus	2023-04-01	y
30	H. frenatus	2023-04-01	y
31	H. frenatus	2023-04-01	y
32	H. frenatus	2023-04-01	y
33	H. frenatus	2023-04-01	y
34	H. frenatus	2023-04-01	y
35	H. frenatus	2023-08-01	y
36	H. frenatus	2023-08-01	y
38	H. frenatus	2023-08-01	y
39	H. frenatus	2023-08-01	y
40	H. frenatus	2023-08-01	y
41	H. frenatus	2023-08-01	y
42	H. frenatus	2023-08-01	y
43	H. frenatus	2023-08-01	y
44	H. frenatus	2023-08-01	y
447	H. frenatus	2020-09-06		y
448	H. frenatus	2020-09-06		y
454	H. frenatus	2020-09-06		y
455	H. frenatus	2020-09-06		y
456	H. frenatus	2020-09-06		y
461	H. frenatus	2020-09-06		y
462	H. frenatus	2020-09-06		y
463	H. frenatus	2020-09-06		y
464	H. frenatus	2020-09-06		y
465	H. frenatus	2020-09-06		y
466	H. binoei	2020-09-06		y
467	H. binoei	2020-09-06		y
468	H. binoei	2020-09-06		y
469	H. binoei	2020-09-06		y
470	H. binoei	2020-09-06		y
472	H. binoei	2020-09-07		y
473	H. binoei	2020-09-07		y
475	H. binoei	2020-09-07		y
481	H. binoei	2020-09-07		y
483	H. binoei	2020-09-07		y
525	H. binoei	2020-10-08			y
526	H. binoei	2020-10-08			y
527	H. binoei	2020-10-08			y
528	H. binoei	2020-10-08			y
529	H. binoei	2020-10-08			y
530	H. binoei	2020-10-08			y
531	H. binoei	2020-10-08			y
889	H. binoei	2023-03-20	y	y
890	H. binoei	2023-03-20	y	y
892	H. binoei	2023-03-20	y	y
893	H. binoei	2023-03-20	y	y
894	H. binoei	2023-03-20	y	y
895	H. binoei	2023-03-20	y	y
896	H. binoei	2023-09-12	y
897	H. binoei	2023-09-12	y
898	H. binoei	2023-09-12	y
899	H. binoei	2023-09-12	y
900	H. binoei	2023-09-12	y
901	H. binoei	2023-09-12	y
902	H. binoei	2023-09-12	y
903	H. binoei	2023-09-12	y
904	H. binoei	2023-09-12	y
905	H. binoei	2023-09-12	y
906	H. binoei	2023-09-12	y
759	A. rhombifer	2021-08-22	y	y
761	A. rhombifer	2021-08-22	y	y
762	A. rhombifer	2021-08-22	y	y
763	A. rhombifer	2021-08-22	y	y
764	A. rhombifer	2021-08-22	y	y
765	A. rhombifer	2021-08-22	y	y
766	A. rhombifer	2021-08-22	y	y
767	A. rhombifer	2021-08-22	y	y
768	A. rhombifer	2021-08-22	y	y
806	A. rhombifer	2022-01-04	y	y
807	A. rhombifer	2022-01-04	y	y
808	A. rhombifer	2022-01-04	y	y
809	A. rhombifer	2022-01-04	y	y
810	A. rhombifer	2022-01-04	y	y
811	A. rhombifer	2022-01-04	y	y
812	A. rhombifer	2022-01-04	y	y
813	A. rhombifer	2022-01-04	y	y
814	A. rhombifer	2022-01-06	y	y
815	A. rhombifer	2022-01-06	y	y
816	A. rhombifer	2022-01-06	y	y
817	A. rhombifer	2022-01-06	y	y
818	A. rhombifer	2022-01-06	y	y
819	A. rhombifer	2022-01-06	y	y
820	A. rhombifer	2022-01-06	y	y
821	A. rhombifer	2022-01-06	y	y
868	A. rhombifer	2022-08-16			y
869	A. rhombifer	2022-08-16			y
870	A. rhombifer	2022-08-16			y
873	A. rhombifer	2022-08-16			y
882	A. rhombifer	2022-12-14			y
883	A. rhombifer	2022-12-14			y
884	A. rhombifer	2022-12-14			y
885	A. rhombifer	2022-12-14			y
888	A. rhombifer	2022-12-14			y

## Sheet: Evaporative Water Loss
ID	Species	Season	SA	EWL	Tsdiff	Mass	Rt	SVL	Tail	Sex	Gravid	Body width	Tail width	Forelimb Length	Forelimb Width	Hindlimb Length	Hindlimb Width	Notes
25	H. frenatus	Wet	31.67	0.0911	2.0179	2.76	510.94	50.6	51.9	F	n	10.2	4.9	12	2.5	15.1	4.4
26	H. frenatus	Wet	24.93	0.1586	2.4316	1.96	223.84	51.2	50.1	M		7.7	3.9	11.9	2.1	15.2	4.1
27	H. frenatus	Wet	29.81	0.12	1.4507	2.74	373.94	50.1	55.1	F	n	9.2	4.4	11.9	2.3	15.7	4.8
28	H. frenatus	Wet	34.92	0.1257	2.07	3.54	411.34	51.6	54.4	F	n	11.4	4.9	12.8	2.4	15.2	4.7
29	H. frenatus	Wet	44.74	0.0911	1.545	4.73	757.51	59.2	57.4	M		11.8	6.6	14.5	2.7	17.8	5.7
30	H. frenatus	Wet	34.72	0.1341	1.8389	3.97	382.63	56.2	45.9	M		10.2	5.1	13.9	2.5	16.5	5.4
31	H. frenatus	Wet	31.74	0.0807	1.9797	2.91	588.39	50.1	45.1	F	n	11.1	5	12.5	2.1	14.1	4.5
32	H. frenatus	Wet	32.26	0.1716	1.7814	3.6	275.41	55.6	29.8	M		10.3	5.2	13.9	2.5	16.9	5.3
33	H. frenatus	Wet	40.79	0.1075	2.03	4.45	568.99	56.4	61.1	M		10.7	6.5	14.7	2.5	15.5	5.4
34	H. frenatus	Wet	39.92	0.1719	2.19	4.63	340.46	57.7	47.1	M		11.4	6.2	13.3	2.8	16.5	5.6
35	H. frenatus	Dry	40.47	0.1134	1.3731	4.83	566.91	57.3	52.1	M		11.1	7	14.5	2.6	15.3	5
36	H. frenatus	Dry	32.7	0.0807	1.5092	3.47	633.82	52.3	45.8	M		9.1	6.3	13	2.6	17	4.8
38	H. frenatus	Dry	40.48	0.0785	1.04	4.84	827.15	56.7	55.3	M		10.7	6.6	15.8	3.1	16.2	5
39	H. frenatus	Dry	26.66	0.0867	1.535	2.21	481.8	46.8	55.5	M		8.5	4.7	12.2	1.9	14.2	3.9
40	H. frenatus	Dry	31.7	0.0912	1.5059	3.7	545.72	53.9	39.4	M		9.7	5.5	13	2.6	15.5	5
41	H. frenatus	Dry	32.37	0.0739	1.3984	3.54	687.52	54	45.3	M		9.9	4.9	13.1	2.2	16.7	5.1
42	H. frenatus	Dry	34.54	0.0801	1.0351	3.44	682.78	53.5	51.3	M		10.7	5.3	14.1	2.2	15.7	4.6
43	H. frenatus	Dry	28.64	0.0881	1.48	2.77	505.92	50.7	54	M		8.8	4.4	13.3	2.3	15.2	4.3	several mites
44	H. frenatus	Dry	23.95	0.0593	1.295	2.32	641.64	50.1	27.4	M		8.5	4.7	12	2.3	14	4.2	several mites
759	A. rhombifer	Dry	19.15	0.0353	0.4689	1.56	885.475	43.5	36.7	M		7.2	3.9	9.4	2.1	15.6	2.9
761	A. rhombifer	Dry	15.9	0.0282	1.1038	1.25	896.693	43.3	32.6	M		6.6	3.8	8.2	1.7	11.4	2.2
762	A. rhombifer	Dry	17.68	0.0355	0.85	1.6	789.202	47.5	37.9	F	n	5.6	3.8	10.3	2.7	14.5	2.7
763	A. rhombifer	Dry	16.81	0.0326	0.355	1.37	851.527	44.4	31.7	M		6.7	3.6	9	2.1	12.1	2.7
764	A. rhombifer	Dry	20.02	0.039	0.2682	1.87	853.556	48.2	42.9	F	y	6.9	4.2	10.9	2.4	12.1	2.1
765	A. rhombifer	Dry	16.25	0.0233	0.7108	1.59	1155.97	46.5	26.2	M		5.9	4.4	10.6	2	13.9	2.4
766	A. rhombifer	Dry	15.95	0.0307	1.3349	1.2	821.176	40.1	34.9	M		6.3	3.7	8.9	2	12.7	2.8
767	A. rhombifer	Dry	20.25	0.0788	0.395	1.63	413.496	44.5	44	F	y	7.9	4.1	10.7	1.3	11.2	2.7
768	A. rhombifer	Dry	18.99	0.0514	0.435	1.64	602.155	45.4	39.5	M		6.5	4.5	9.4	2	13.5	2.7
806	A. rhombifer	Wet	19.16	0.0548	1.15	1.58	553.281	43.1	41.9	M		6.3	4.5	11.8	2.3	12.7	2.9
807	A. rhombifer	Wet	17.18	0.0526	1.5	1.39	508.941	45.1	24	F	n	6.8	4	11	2.1	15.4	2.5
808	A. rhombifer	Wet	15.9	0.0926	0.795	1.17	272.35	39.8	40.9	M		5.9	3.6	8.4	2.1	12.6	2.8
809	A. rhombifer	Wet	15.26	0.0312	1.5908	1.16	759.646	41.7	27.4	F	n	6.1	3.4	9.2	2.1	14.5	2.8
810	A. rhombifer	Wet	18.61	0.0533	1.3956	1.43	557.996	43.4	33.6	F	n	6.9	4.2	10.7	1.7	15	3.1
811	A. rhombifer	Wet	21.99	0.0809	0.7514	1.9	431.99	45	41.3	F	n	8.2	4.5	11.4	1.8	13.7	2.8
812	A. rhombifer	Wet	16.06	0.0356	2.3267	1.14	666.204	41.4	40.2	M		6	3.6	8.8	1.8	11.8	2.9
813	A. rhombifer	Wet	23.89	0.0686	1.2173	1.92	549.774	46.2	46.3	F	y	9	3.7	9.7	2.7	15.4	2.9
814	A. rhombifer	Wet	17.67	0.0692	1.1292	1.58	398.791	42.5	33.5	F	y	7.6	3.6	10.7	1.7	13.2	2.3
815	A. rhombifer	Wet	18.76	0.0603	0.8944	1.52	494.173	41.9	41.8	M		6.6	4	9.6	2.1	14.7	3.1
816	A. rhombifer	Wet	16.35	0.0688	1.0268	1.52	388.194	39.9	37.1	M		6.2	3.9	12	2.1	12.4	2.4
817	A. rhombifer	Wet	15.51	0.0714	0.15	1.11	364.355	39.8	41.2	M		6.1	3.6	9.2	1.6	12.9	2.2
818	A. rhombifer	Wet	19.52	0.0696	0.9	1.62	456.9	42.9	34.9	M		6.8	4.6	9.7	2.3	15.6	3.2
819	A. rhombifer	Wet	19.48	0.0801	0.695	1.66	391.459	44.5	36.1	F	y	8	3.5	9.6	2.1	13.4	2.7
820	A. rhombifer	Wet	18.1	0.0528	1.4541	1.52	533.508	40.8	33.2	F	n	7.2	4.2	10	1.9	14.6	2.8
821	A. rhombifer	Wet	23.04	0.0582	1.191	1.83	637.993	47.2	37.9	F	y	8.5	4.4	10.1	2.2	15.2	3
889	H. binoei	Wet	21.92	0.1599	1.8014	1.82	209.28	39.6	47.7	F	n	8	4.7	11	1.5	16.1	3
890	H. binoei	Wet	27.49	0.1068	1.911	2.4	397.979	45.4	51.8	F	n	9.3	5.3	10.7	1.9	15.4	3.3
892	H. binoei	Wet	19.98	0.1272	2.415	1.6	236.572	40.5	42	F	n	7.4	4.6	9.8	1.5	14.3	3.1
893	H. binoei	Wet	16.06	0.0974	2.1889	1.25	250.866	36.6	45.9	F	n	5.9	4.1	9.8	1.4	13.1	2.4	Small skin damage
894	H. binoei	Wet	23.57	0.1461	2.0686	2.25	248.131	46.1	46.4	F	n	7.9	4.9	10	1.9	14.9	3.1
895	H. binoei	Wet	27.2	0.0929	1.7699	2.44	457.14	44	50.6	F	n	9.1	5.4	9.8	2.1	15.9	3.6
896	H. binoei	Dry	29.59	0.1385	1.4268	2.79	331.742	48.6	53.6	F	y	10	5	11.2	2.1	16	3.2
897	H. binoei	Dry	24.7	0.0966	0.8061	2.08	409.616	44.3	49.7	F	n	8.7	4.7	10.6	1.4	16.7	3.2
898	H. binoei	Dry	15.71	0.0883	0.7937	1.42	282.396	38.8	22.9	M		7	4.3	10.4	1.5	12.7	3
899	H. binoei	Dry	25.71	0.0937	0.895	2.58	433.232	47	42.2	M		8.5	5.3	11.8	1.8	16.1	3.7
900	H. binoei	Dry	20.66	0.1065	0.68	1.65	308.172	38.8	46.2	M		7.7	4.7	10.7	1.7	13.7	2.9
901	H. binoei	Dry	30.93	0.1165	1.5239	3.06	415.469	46.8	52.6	M		10.3	5.7	11.3	2	15.9	3.6
902	H. binoei	Dry	22.73	0.0537	1.2828	2.2	669.784	44.9	40.2	M		8.2	4.6	10.9	1.9	15.6	3.2
903	H. binoei	Dry	23.91	0.0686	0.9873	2	554.047	39.7	48.6	M		8.8	4.8	11.1	1.6	14.8	3.7
904	H. binoei	Dry	18.37	0.043	2.1455	1.46	658.019	36.8	47.1	F	n	6.8	4.3	10	1.5	14.4	2.8
905	H. binoei	Dry	26.02	0.0796	1.2559	2.5	518.392	44.1	37	F	y	10.1	5.5	11.5	1.7	15.2	3.3
906	H. binoei	Dry	31.18	0.1068	1.1899	2.84	458.411	47.5	40	M		11.3	5.8	10.7	2.2	14.1	4.4

## Sheet: Preferred Temperature
ID	Species	Season	Reading	Temp	SVL	Mass	Sex	Gravid	Notes
759	A. rhombifer	Dry	R1	30	43.5	1.56	M
759	A. rhombifer	Dry	R2	31.3	43.5	1.56	M
759	A. rhombifer	Dry	R3	31.4	43.5	1.56	M
759	A. rhombifer	Dry	R4	31.7	43.5	1.56	M
759	A. rhombifer	Dry	R5	33.5	43.5	1.56	M
759	A. rhombifer	Dry	R6	33.6	43.5	1.56	M
761	A. rhombifer	Dry	R1	33.2	43.3	1.25	M
761	A. rhombifer	Dry	R2	33.3	43.3	1.25	M
761	A. rhombifer	Dry	R3	33.3	43.3	1.25	M
761	A. rhombifer	Dry	R4	33.4	43.3	1.25	M
761	A. rhombifer	Dry	R5	33.5	43.3	1.25	M
761	A. rhombifer	Dry	R6	33.6	43.3	1.25	M
762	A. rhombifer	Dry	R1	33.7	47.5	1.6	F	n
762	A. rhombifer	Dry	R2	33.8	47.5	1.6	F	n
762	A. rhombifer	Dry	R3	33.8	47.5	1.6	F	n
762	A. rhombifer	Dry	R4	34	47.5	1.6	F	n
762	A. rhombifer	Dry	R5	34.2	47.5	1.6	F	n
762	A. rhombifer	Dry	R6	34.4	47.5	1.6	F	n
763	A. rhombifer	Dry	R1	35.8	44.4	1.37	M
763	A. rhombifer	Dry	R2	36.4	44.4	1.37	M
763	A. rhombifer	Dry	R3	36.4	44.4	1.37	M
763	A. rhombifer	Dry	R4	36.4	44.4	1.37	M
763	A. rhombifer	Dry	R5	36.4	44.4	1.37	M
763	A. rhombifer	Dry	R6	36.5	44.4	1.37	M
764	A. rhombifer	Dry	R1	29.1	48.2	1.87	F	y
764	A. rhombifer	Dry	R2	30.7	48.2	1.87	F	y
764	A. rhombifer	Dry	R3	31.6	48.2	1.87	F	y
764	A. rhombifer	Dry	R4	31.7	48.2	1.87	F	y
764	A. rhombifer	Dry	R5	32.6	48.2	1.87	F	y
764	A. rhombifer	Dry	R6	32.6	48.2	1.87	F	y
765	A. rhombifer	Dry	R1	33.9	46.5	1.59	M
765	A. rhombifer	Dry	R2	34.2	46.5	1.59	M
765	A. rhombifer	Dry	R3	34.3	46.5	1.59	M
765	A. rhombifer	Dry	R4	34.6	46.5	1.59	M
765	A. rhombifer	Dry	R5	34.7	46.5	1.59	M
765	A. rhombifer	Dry	R6	34.9	46.5	1.59	M
766	A. rhombifer	Dry	R1	28.1	40.1	1.2	M
766	A. rhombifer	Dry	R2	31.5	40.1	1.2	M
766	A. rhombifer	Dry	R3	31.9	40.1	1.2	M
766	A. rhombifer	Dry	R4	32.8	40.1	1.2	M
766	A. rhombifer	Dry	R5	33.5	40.1	1.2	M
766	A. rhombifer	Dry	R6	33.7	40.1	1.2	M
767	A. rhombifer	Dry	R1	33.5	44.5	1.63	F	y
767	A. rhombifer	Dry	R2	33.6	44.5	1.63	F	y
767	A. rhombifer	Dry	R3	33.9	44.5	1.63	F	y
767	A. rhombifer	Dry	R4	34.4	44.5	1.63	F	y
767	A. rhombifer	Dry	R5	35.7	44.5	1.63	F	y
767	A. rhombifer	Dry	R6	36.4	44.5	1.63	F	y
768	A. rhombifer	Dry	R1	34.1	45.4	1.64	M
768	A. rhombifer	Dry	R2	34.2	45.4	1.64	M
768	A. rhombifer	Dry	R3	34.5	45.4	1.64	M
768	A. rhombifer	Dry	R4	34.6	45.4	1.64	M
768	A. rhombifer	Dry	R5	34.7	45.4	1.64	M
768	A. rhombifer	Dry	R6	34.7	45.4	1.64	M
806	A. rhombifer	Wet	R1	25.8	43.1	1.58	M
806	A. rhombifer	Wet	R2	26.1	43.1	1.58	M
806	A. rhombifer	Wet	R3	29.9	43.1	1.58	M
806	A. rhombifer	Wet	R4	30.2	43.1	1.58	M
806	A. rhombifer	Wet	R5	30.3	43.1	1.58	M
806	A. rhombifer	Wet	R6	30.5	43.1	1.58	M
807	A. rhombifer	Wet	R1	26.6	45.1	1.39	F	n
807	A. rhombifer	Wet	R2	27.2	45.1	1.39	F	n
807	A. rhombifer	Wet	R3	28	45.1	1.39	F	n
807	A. rhombifer	Wet	R4	28.8	45.1	1.39	F	n
807	A. rhombifer	Wet	R5	29.5	45.1	1.39	F	n
807	A. rhombifer	Wet	R6	30	45.1	1.39	F	n
808	A. rhombifer	Wet	R1	28.5	39.8	1.17	M
808	A. rhombifer	Wet	R2	29.9	39.8	1.17	M
808	A. rhombifer	Wet	R3	31.5	39.8	1.17	M
808	A. rhombifer	Wet	R4	31.8	39.8	1.17	M
808	A. rhombifer	Wet	R5	33.4	39.8	1.17	M
808	A. rhombifer	Wet	R6	33.6	39.8	1.17	M
809	A. rhombifer	Wet	R1	33.2	41.7	1.16	F	n
809	A. rhombifer	Wet	R2	33.4	41.7	1.16	F	n
809	A. rhombifer	Wet	R3	33.8	41.7	1.16	F	n
809	A. rhombifer	Wet	R4	34	41.7	1.16	F	n
809	A. rhombifer	Wet	R5	34.2	41.7	1.16	F	n
809	A. rhombifer	Wet	R6	34.4	41.7	1.16	F	n
810	A. rhombifer	Wet	R1	32.4	43.4	1.43	F	n
810	A. rhombifer	Wet	R2	32.9	43.4	1.43	F	n
810	A. rhombifer	Wet	R3	33.2	43.4	1.43	F	n
810	A. rhombifer	Wet	R4	33.2	43.4	1.43	F	n
810	A. rhombifer	Wet	R5	33.8	43.4	1.43	F	n
810	A. rhombifer	Wet	R6	33.9	43.4	1.43	F	n
811	A. rhombifer	Wet	R1	29.8	45	1.9	F	n
811	A. rhombifer	Wet	R2	30.3	45	1.9	F	n
811	A. rhombifer	Wet	R3	30.4	45	1.9	F	n
811	A. rhombifer	Wet	R4	30.5	45	1.9	F	n
811	A. rhombifer	Wet	R5	30.9	45	1.9	F	n
811	A. rhombifer	Wet	R6	31.2	45	1.9	F	n
812	A. rhombifer	Wet	R1	29.6	41.4	1.14	M
812	A. rhombifer	Wet	R2	30.2	41.4	1.14	M
812	A. rhombifer	Wet	R3	30.3	41.4	1.14	M
812	A. rhombifer	Wet	R4	30.8	41.4	1.14	M
812	A. rhombifer	Wet	R5	31	41.4	1.14	M
812	A. rhombifer	Wet	R6	31.1	41.4	1.14	M
813	A. rhombifer	Wet	R1	32	46.2	1.92	F	y
813	A. rhombifer	Wet	R2	32.4	46.2	1.92	F	y
813	A. rhombifer	Wet	R3	32.4	46.2	1.92	F	y
813	A. rhombifer	Wet	R4	32.6	46.2	1.92	F	y
813	A. rhombifer	Wet	R5	33	46.2	1.92	F	y
813	A. rhombifer	Wet	R6	33.1	46.2	1.92	F	y
814	A. rhombifer	Wet	R1	32.4	42.5	1.58	F	y
814	A. rhombifer	Wet	R2	33	42.5	1.58	F	y
814	A. rhombifer	Wet	R3	33.5	42.5	1.58	F	y
814	A. rhombifer	Wet	R4	33.5	42.5	1.58	F	y
814	A. rhombifer	Wet	R5	33.6	42.5	1.58	F	y
814	A. rhombifer	Wet	R6	33.8	42.5	1.58	F	y
815	A. rhombifer	Wet	R1	28.7	41.9	1.52	M
815	A. rhombifer	Wet	R2	31.1	41.9	1.52	M
815	A. rhombifer	Wet	R3	31.2	41.9	1.52	M
815	A. rhombifer	Wet	R4	31.9	41.9	1.52	M
815	A. rhombifer	Wet	R5	33	41.9	1.52	M
815	A. rhombifer	Wet	R6	33.3	41.9	1.52	M
816	A. rhombifer	Wet	R1	30.8	39.9	1.52	M
816	A. rhombifer	Wet	R2	31.2	39.9	1.52	M
816	A. rhombifer	Wet	R3	31.2	39.9	1.52	M
816	A. rhombifer	Wet	R4	32.6	39.9	1.52	M
816	A. rhombifer	Wet	R5	33.4	39.9	1.52	M
816	A. rhombifer	Wet	R6	34.6	39.9	1.52	M
817	A. rhombifer	Wet	R1	31.5	39.8	1.11	M
817	A. rhombifer	Wet	R2	31.9	39.8	1.11	M
817	A. rhombifer	Wet	R3	32.2	39.8	1.11	M
817	A. rhombifer	Wet	R4	32.3	39.8	1.11	M
817	A. rhombifer	Wet	R5	33.1	39.8	1.11	M
817	A. rhombifer	Wet	R6	33.6	39.8	1.11	M
818	A. rhombifer	Wet	R1	29.4	42.9	1.62	M
818	A. rhombifer	Wet	R2	29.4	42.9	1.62	M
818	A. rhombifer	Wet	R3	29.8	42.9	1.62	M
818	A. rhombifer	Wet	R4	29.9	42.9	1.62	M
818	A. rhombifer	Wet	R5	30.4	42.9	1.62	M
818	A. rhombifer	Wet	R6	30.7	42.9	1.62	M
819	A. rhombifer	Wet	R1	29.2	44.5	1.66	F	y
819	A. rhombifer	Wet	R2	30.1	44.5	1.66	F	y
819	A. rhombifer	Wet	R3	30.2	44.5	1.66	F	y
819	A. rhombifer	Wet	R4	31	44.5	1.66	F	y
819	A. rhombifer	Wet	R5	31	44.5	1.66	F	y
819	A. rhombifer	Wet	R6	31.2	44.5	1.66	F	y
820	A. rhombifer	Wet	R1	29.1	40.8	1.52	F	n
820	A. rhombifer	Wet	R2	29.5	40.8	1.52	F	n
820	A. rhombifer	Wet	R3	29.8	40.8	1.52	F	n
820	A. rhombifer	Wet	R4	29.9	40.8	1.52	F	n
820	A. rhombifer	Wet	R5	29.9	40.8	1.52	F	n
820	A. rhombifer	Wet	R6	30	40.8	1.52	F	n
821	A. rhombifer	Wet	R1	21.6	47.2	1.83	F	y
821	A. rhombifer	Wet	R2	21.8	47.2	1.83	F	y
821	A. rhombifer	Wet	R3	23.2	47.2	1.83	F	y
821	A. rhombifer	Wet	R4	25.6	47.2	1.83	F	y
821	A. rhombifer	Wet	R5	27.1	47.2	1.83	F	y
821	A. rhombifer	Wet	R6	27.1	47.2	1.83	F	y
466	H. binoei	Dry	R1	28.8	39	1.505	F	n
466	H. binoei	Dry	R2	29	39	1.505	F	n
466	H. binoei	Dry	R3	29.1	39	1.505	F	n
466	H. binoei	Dry	R4	29.3	39	1.505	F	n
466	H. binoei	Dry	R5	29.4	39	1.505	F	n
466	H. binoei	Dry	R6	29.5	39	1.505	F	n
467	H. binoei	Dry	R1	30.4	46.6	4.247	F	n
467	H. binoei	Dry	R2	30.5	46.6	4.247	F	n
467	H. binoei	Dry	R3	31.5	46.6	4.247	F	n
467	H. binoei	Dry	R4	31.6	46.6	4.247	F	n
467	H. binoei	Dry	R5	31.7	46.6	4.247	F	n
467	H. binoei	Dry	R6	31.9	46.6	4.247	F	n
468	H. binoei	Dry	R1	31.4	49.6	2.576	F	n
468	H. binoei	Dry	R2	31.9	49.6	2.576	F	n
468	H. binoei	Dry	R3	32	49.6	2.576	F	n
468	H. binoei	Dry	R4	32.6	49.6	2.576	F	n
468	H. binoei	Dry	R5	33	49.6	2.576	F	n
468	H. binoei	Dry	R6	33.2	49.6	2.576	F	n
469	H. binoei	Dry	R1	31.3	46.2	2.617	M
469	H. binoei	Dry	R2	31.5	46.2	2.617	M
469	H. binoei	Dry	R3	31.7	46.2	2.617	M
469	H. binoei	Dry	R4	32.1	46.2	2.617	M
469	H. binoei	Dry	R5	32.5	46.2	2.617	M
469	H. binoei	Dry	R6	32.7	46.2	2.617	M
470	H. binoei	Dry	R1	26.6	33.9	1.178	F	n
470	H. binoei	Dry	R2	28.1	33.9	1.178	F	n
470	H. binoei	Dry	R3	28.4	33.9	1.178	F	n
470	H. binoei	Dry	R4	28.8	33.9	1.178	F	n
470	H. binoei	Dry	R5	29.1	33.9	1.178	F	n
470	H. binoei	Dry	R6	29.4	33.9	1.178	F	n
472	H. binoei	Dry	R1	31.2	40.4	1.853	F	n
472	H. binoei	Dry	R2	31.3	40.4	1.853	F	n
472	H. binoei	Dry	R3	31.4	40.4	1.853	F	n
472	H. binoei	Dry	R4	31.7	40.4	1.853	F	n
472	H. binoei	Dry	R5	31.7	40.4	1.853	F	n
472	H. binoei	Dry	R6	31.7	40.4	1.853	F	n
473	H. binoei	Dry	R1	29.6	45.5	2.81	F	n
473	H. binoei	Dry	R2	29.9	45.5	2.81	F	n
473	H. binoei	Dry	R3	30.2	45.5	2.81	F	n
473	H. binoei	Dry	R4	30.7	45.5	2.81	F	n
473	H. binoei	Dry	R5	31.1	45.5	2.81	F	n
473	H. binoei	Dry	R6	32.4	45.5	2.81	F	n
475	H. binoei	Dry	R1	29.7	31.7	2.508	M
475	H. binoei	Dry	R2	29.9	31.7	2.508	M
475	H. binoei	Dry	R3	29.9	31.7	2.508	M
475	H. binoei	Dry	R4	30.4	31.7	2.508	M
475	H. binoei	Dry	R5	30.6	31.7	2.508	M
475	H. binoei	Dry	R6	31	31.7	2.508	M
481	H. binoei	Dry	R1	29.4	43.1	2.215	M
481	H. binoei	Dry	R2	29.6	43.1	2.215	M
481	H. binoei	Dry	R3	29.7	43.1	2.215	M
481	H. binoei	Dry	R4	30.1	43.1	2.215	M
481	H. binoei	Dry	R5	30.6	43.1	2.215	M
481	H. binoei	Dry	R6	30.8	43.1	2.215	M
483	H. binoei	Dry	R1	29.8	42.4	1.77	F	n
483	H. binoei	Dry	R2	29.9	42.4	1.77	F	n
483	H. binoei	Dry	R3	29.9	42.4	1.77	F	n
483	H. binoei	Dry	R4	30.2	42.4	1.77	F	n
483	H. binoei	Dry	R5	30.4	42.4	1.77	F	n
483	H. binoei	Dry	R6	30.6	42.4	1.77	F	n
889	H. binoei	Wet	R1	28.3	39.6	1.82	F	n
889	H. binoei	Wet	R2	28.5	39.6	1.82	F	n
889	H. binoei	Wet	R3	30.1	39.6	1.82	F	n
889	H. binoei	Wet	R4	30.1	39.6	1.82	F	n
889	H. binoei	Wet	R5	30.2	39.6	1.82	F	n
889	H. binoei	Wet	R6	30.5	39.6	1.82	F	n
890	H. binoei	Wet	R1	28.8	45.4	2.4	F	n
890	H. binoei	Wet	R2	28.9	45.4	2.4	F	n
890	H. binoei	Wet	R3	29.2	45.4	2.4	F	n
890	H. binoei	Wet	R4	29.6	45.4	2.4	F	n
890	H. binoei	Wet	R5	30.1	45.4	2.4	F	n
890	H. binoei	Wet	R6	30.5	45.4	2.4	F	n
892	H. binoei	Wet	R1	32.1	40.5	1.6	F	n
892	H. binoei	Wet	R2	32.5	40.5	1.6	F	n
892	H. binoei	Wet	R3	33.2	40.5	1.6	F	n
892	H. binoei	Wet	R4	33.6	40.5	1.6	F	n
892	H. binoei	Wet	R5	33.7	40.5	1.6	F	n
892	H. binoei	Wet	R6	34.4	40.5	1.6	F	n
893	H. binoei	Wet	R1	32.9	36.6	1.25	F	n	Small skin damage
893	H. binoei	Wet	R2	33.9	36.6	1.25	F	n	Small skin damage
893	H. binoei	Wet	R3	33.9	36.6	1.25	F	n	Small skin damage
893	H. binoei	Wet	R4	34.4	36.6	1.25	F	n	Small skin damage
893	H. binoei	Wet	R5	34.7	36.6	1.25	F	n	Small skin damage
893	H. binoei	Wet	R6	34.9	36.6	1.25	F	n	Small skin damage
894	H. binoei	Wet	R1	32.3	46.1	2.25	F	n
894	H. binoei	Wet	R2	32.4	46.1	2.25	F	n
894	H. binoei	Wet	R3	32.5	46.1	2.25	F	n
894	H. binoei	Wet	R4	32.8	46.1	2.25	F	n
894	H. binoei	Wet	R5	33.7	46.1	2.25	F	n
894	H. binoei	Wet	R6	33.9	46.1	2.25	F	n
895	H. binoei	Wet	R1	30.3	44	2.44	F	n
895	H. binoei	Wet	R2	30.8	44	2.44	F	n
895	H. binoei	Wet	R3	31.1	44	2.44	F	n
895	H. binoei	Wet	R4	31.5	44	2.44	F	n
895	H. binoei	Wet	R5	32.3	44	2.44	F	n
895	H. binoei	Wet	R6	32.3	44	2.44	F	n
1	H. frenatus	Wet	R1	29.6	52.8	4.036	M
1	H. frenatus	Wet	R2	30.2	52.8	4.036	M
1	H. frenatus	Wet	R3	30.3	52.8	4.036	M
1	H. frenatus	Wet	R4	30.3	52.8	4.036	M
1	H. frenatus	Wet	R5	31.1	52.8	4.036	M
1	H. frenatus	Wet	R6	31.8	52.8	4.036	M
2	H. frenatus	Wet	R1	28.9	52.8	3.968	M
2	H. frenatus	Wet	R2	29.6	52.8	3.968	M
2	H. frenatus	Wet	R3	30	52.8	3.968	M
2	H. frenatus	Wet	R4	31.2	52.8	3.968	M
2	H. frenatus	Wet	R5	31.5	52.8	3.968	M
2	H. frenatus	Wet	R6	31.8	52.8	3.968	M
3	H. frenatus	Wet	R1	31.7	52.5	4.744	M
3	H. frenatus	Wet	R2	32.3	52.5	4.744	M
3	H. frenatus	Wet	R3	33.1	52.5	4.744	M
3	H. frenatus	Wet	R4	33.4	52.5	4.744	M
3	H. frenatus	Wet	R5	34.2	52.5	4.744	M
3	H. frenatus	Wet	R6	34.7	52.5	4.744	M
5	H. frenatus	Wet	R1	31.6	55.3	4.15	M
5	H. frenatus	Wet	R2	31.7	55.3	4.15	M
5	H. frenatus	Wet	R3	32.4	55.3	4.15	M
5	H. frenatus	Wet	R4	32.8	55.3	4.15	M
5	H. frenatus	Wet	R5	33.1	55.3	4.15	M
5	H. frenatus	Wet	R6	33.4	55.3	4.15	M
6	H. frenatus	Wet	R1	33.2	52.2	5.149	M
6	H. frenatus	Wet	R2	33.8	52.2	5.149	M
6	H. frenatus	Wet	R3	34.2	52.2	5.149	M
6	H. frenatus	Wet	R4	34.5	52.2	5.149	M
6	H. frenatus	Wet	R5	35.1	52.2	5.149	M
6	H. frenatus	Wet	R6	35.5	52.2	5.149	M
7	H. frenatus	Wet	R1	34.2	57.9	4.903	M
7	H. frenatus	Wet	R2	34.8	57.9	4.903	M
7	H. frenatus	Wet	R3	35.1	57.9	4.903	M
7	H. frenatus	Wet	R4	35.1	57.9	4.903	M
7	H. frenatus	Wet	R5	35.4	57.9	4.903	M
7	H. frenatus	Wet	R6	35.5	57.9	4.903	M
8	H. frenatus	Wet	R1	33.5	59	5.319	M
8	H. frenatus	Wet	R2	33.7	59	5.319	M
8	H. frenatus	Wet	R3	33.7	59	5.319	M
8	H. frenatus	Wet	R4	33.7	59	5.319	M
8	H. frenatus	Wet	R5	35.4	59	5.319	M
8	H. frenatus	Wet	R6	35.8	59	5.319	M
9	H. frenatus	Wet	R1	31.2	58.5	5.771	M
9	H. frenatus	Wet	R2	31.4	58.5	5.771	M
9	H. frenatus	Wet	R3	31.6	58.5	5.771	M
9	H. frenatus	Wet	R4	31.9	58.5	5.771	M
9	H. frenatus	Wet	R5	33.1	58.5	5.771	M
9	H. frenatus	Wet	R6	33.2	58.5	5.771	M
10	H. frenatus	Wet	R1	31	56.4	4.001	M
10	H. frenatus	Wet	R2	32.6	56.4	4.001	M
10	H. frenatus	Wet	R3	33.7	56.4	4.001	M
10	H. frenatus	Wet	R4	33.8	56.4	4.001	M
10	H. frenatus	Wet	R5	33.8	56.4	4.001	M
10	H. frenatus	Wet	R6	34.4	56.4	4.001	M
447	H. frenatus	Dry	R1	26	60.2	4.026	M
447	H. frenatus	Dry	R2	26.6	60.2	4.026	M
447	H. frenatus	Dry	R3	27	60.2	4.026	M
447	H. frenatus	Dry	R4	29.4	60.2	4.026	M
447	H. frenatus	Dry	R5	29.6	60.2	4.026	M
447	H. frenatus	Dry	R6	30	60.2	4.026	M
448	H. frenatus	Dry	R1	28.8	57.1	3.913	M
448	H. frenatus	Dry	R2	30.4	57.1	3.913	M
448	H. frenatus	Dry	R3	31.1	57.1	3.913	M
448	H. frenatus	Dry	R4	31.3	57.1	3.913	M
448	H. frenatus	Dry	R5	32.7	57.1	3.913	M
448	H. frenatus	Dry	R6	32.7	57.1	3.913	M
454	H. frenatus	Dry	R1	28.9	55.1	4.276	M
454	H. frenatus	Dry	R2	29.1	55.1	4.276	M
454	H. frenatus	Dry	R3	29.1	55.1	4.276	M
454	H. frenatus	Dry	R4	29.2	55.1	4.276	M
454	H. frenatus	Dry	R5	29.4	55.1	4.276	M
454	H. frenatus	Dry	R6	30.4	55.1	4.276	M
455	H. frenatus	Dry	R1	30.6	53.6	3.771	M
455	H. frenatus	Dry	R2	32.2	53.6	3.771	M
455	H. frenatus	Dry	R3	32.5	53.6	3.771	M
455	H. frenatus	Dry	R4	33.5	53.6	3.771	M
455	H. frenatus	Dry	R5	33.5	53.6	3.771	M
455	H. frenatus	Dry	R6	34.2	53.6	3.771	M
456	H. frenatus	Dry	R1	28.1	54.7	4.234	M
456	H. frenatus	Dry	R2	29.1	54.7	4.234	M
456	H. frenatus	Dry	R3	29.4	54.7	4.234	M
456	H. frenatus	Dry	R4	30.4	54.7	4.234	M
456	H. frenatus	Dry	R5	30.6	54.7	4.234	M
456	H. frenatus	Dry	R6	30.7	54.7	4.234	M
461	H. frenatus	Dry	R1	26.6	38	1.135	F	n
461	H. frenatus	Dry	R2	27.3	38	1.135	F	n
461	H. frenatus	Dry	R3	29.4	38	1.135	F	n
461	H. frenatus	Dry	R4	31.3	38	1.135	F	n
461	H. frenatus	Dry	R5	32.9	38	1.135	F	n
461	H. frenatus	Dry	R6	33.1	38	1.135	F	n
462	H. frenatus	Dry	R1	29.2	51.9	2.898	M
462	H. frenatus	Dry	R2	31.2	51.9	2.898	M
462	H. frenatus	Dry	R3	31.6	51.9	2.898	M
462	H. frenatus	Dry	R4	32.3	51.9	2.898	M
462	H. frenatus	Dry	R5	32.7	51.9	2.898	M
462	H. frenatus	Dry	R6	32.9	51.9	2.898	M
463	H. frenatus	Dry	R1	30.9	50	2.679	M
463	H. frenatus	Dry	R2	31.5	50	2.679	M
463	H. frenatus	Dry	R3	31.8	50	2.679	M
463	H. frenatus	Dry	R4	31.9	50	2.679	M
463	H. frenatus	Dry	R5	32	50	2.679	M
463	H. frenatus	Dry	R6	32.1	50	2.679	M
464	H. frenatus	Dry	R1	29.5	51.8	4.142	M
464	H. frenatus	Dry	R2	30.2	51.8	4.142	M
464	H. frenatus	Dry	R3	30.7	51.8	4.142	M
464	H. frenatus	Dry	R4	31.1	51.8	4.142	M
464	H. frenatus	Dry	R5	31.7	51.8	4.142	M
464	H. frenatus	Dry	R6	31.8	51.8	4.142	M
465	H. frenatus	Dry	R1	30.6	49.5	3.214	F	n
465	H. frenatus	Dry	R2	32.2	49.5	3.214	F	n
465	H. frenatus	Dry	R3	32.6	49.5	3.214	F	n
465	H. frenatus	Dry	R4	33.8	49.5	3.214	F	n
465	H. frenatus	Dry	R5	34.3	49.5	3.214	F	n
465	H. frenatus	Dry	R6	34.6	49.5	3.214	F	n

## Sheet: Refuge Experiment
ID	Species	Treatment	Proportion of Experiment in Refuge	Proportion Refuge Time in Humid	Length of Experiment	Total Time in Any Refuge	SVL	Mass	Sex	Notes
868	A. rhombifer	22	0.98	0.11	20	19.65	50.2	2.41	F
868	A. rhombifer	27	0.94	0	20	18.81	50.2	2.41	F
868	A. rhombifer	32	0.23	0	20	4.58	50.2	2.41	F
869	A. rhombifer	22	0.47	0.07	20	9.36	42	1.04	M
869	A. rhombifer	27	0.67	0	20	13.41	42	1.04	M
869	A. rhombifer	32	0.76	0.75	20	15.12	42	1.04	M
870	A. rhombifer	22	0.76	0	20	15.16	49.6	2.13	F
870	A. rhombifer	27	0.33	0.21	20	6.67	49.6	2.13	F
870	A. rhombifer	32	0.53	1	20	10.68	49.6	2.13	F
873	A. rhombifer	22	0.42	0.99	20	8.46	48.9	2.01	F
873	A. rhombifer	27	0.43	0.72	20	8.58	48.9	2.01	F
873	A. rhombifer	32	0.65	0.99	20	13.05	48.9	2.01	F
882	A. rhombifer	22	1	1	20	20	45.3	1.48	M
882	A. rhombifer	27	0.45	0.99	20	9.06	45.3	1.48	M
882	A. rhombifer	32	0.29	0.99	20	5.72	45.3	1.48	M
883	A. rhombifer	22	0.64	0.62	20	12.85	38.6	1.14	F
883	A. rhombifer	27	0.9	0.23	20	18.09	38.6	1.14	F
883	A. rhombifer	32	0.98	0.92	20	19.64	38.6	1.14	F
884	A. rhombifer	22	0.84	0.97	20	16.81	42	1.38	M
884	A. rhombifer	27	0.45	0.96	20	9.1	42	1.38	M
884	A. rhombifer	32	0.21	0.84	20	4.16	42	1.38	M
885	A. rhombifer	22	0.12	0.02	20	2.41	36.6	0.85	M
885	A. rhombifer	27	0.46	0.62	20	9.13	36.6	0.85	M
885	A. rhombifer	32	0.58	0.99	20	11.63	36.6	0.85	M
888	A. rhombifer	22	0.97	0	20	19.34	46.1	1.66	F	Gravid
888	A. rhombifer	27	0.84	0.27	20	16.71	46.1	1.66	F	Gravid
888	A. rhombifer	32	0.37	0.96	20	7.47	46.1	1.66	F	Gravid
525	H. binoei	22	1	0	20	19.95	46.1	2.57	F
525	H. binoei	27	0.99	0.06	20	19.81	46.1	2.57	F
525	H. binoei	32	0.99	1	20	19.86	46.1	2.57	F
526	H. binoei	22	0.96	1	20	19.28	36	1.28	M
526	H. binoei	27	1	0.99	20	19.91	36	1.28	M
526	H. binoei	32	0.99	1	20	19.84	36	1.28	M
527	H. binoei	22	1	1	20	20	39.9	2.03	M
527	H. binoei	27	0.99	1	20	19.81	39.9	2.03	M
527	H. binoei	32	1	1	20	19.97	39.9	2.03	M
528	H. binoei	22	1	0.38	20	19.95	34.4	0.94	M
528	H. binoei	27	0.82	0.01	20	16.46	34.4	0.94	M
528	H. binoei	32	0.98	0	20	19.69	34.4	0.94	M
529	H. binoei	22	0.98	0	20	19.66	42.1	1.95	F
529	H. binoei	27	0.95	0.24	20	18.94	42.1	1.95	F
529	H. binoei	32	1	0	20	19.99	42.1	1.95	F
530	H. binoei	22	1	0	20	19.98	44.6	2.32	M
530	H. binoei	27	0.99	0.94	20	19.84	44.6	2.32	M
530	H. binoei	32	0.98	0.8	20	19.5	44.6	2.32	M
531	H. binoei	22	0.61	0.01	20	12.15	44.2	2.17	M
531	H. binoei	27	0.62	0.19	20	12.43	44.2	2.17	M
531	H. binoei	32	0.76	0.93	20	15.26	44.2	2.17	M
1	H. frenatus	22	0.89	0	20	17.71	52.8	4.036	M
1	H. frenatus	27	0.63	0.03	20	12.67	52.8	4.036	M
1	H. frenatus	32	0.62	0.28	20	12.33	52.8	4.036	M
2	H. frenatus	22	0.84	0.05	20	16.72	52.8	3.968	M
2	H. frenatus	27	0.59	0.54	20	11.75	52.8	3.968	M
2	H. frenatus	32	0.54	0.99	20	10.74	52.8	3.968	M
3	H. frenatus	22	0.83	0.01	20	16.52	52.5	4.744	M
3	H. frenatus	27	0.3	0.18	20	6.08	52.5	4.744	M
3	H. frenatus	32	0.12	1	20	2.42	52.5	4.744	M
5	H. frenatus	22	0.85	0	20	17.06	55.3	4.15	M
5	H. frenatus	27	0.97	1	20	19.41	55.3	4.15	M
5	H. frenatus	32	0.02	1	20	0.37	55.3	4.15	M
6	H. frenatus	22	0.9	0	20	17.95	52.2	5.149	M
6	H. frenatus	27	0.69	0.01	20	13.88	52.2	5.149	M
6	H. frenatus	32	0.18	0.05	20	3.57	52.2	5.149	M
7	H. frenatus	22	1	0	20	19.97	57.9	4.903	M
7	H. frenatus	27	0.99	0.14	20	19.71	57.9	4.903	M
7	H. frenatus	32	0.28	0.98	20	5.55	57.9	4.903	M
8	H. frenatus	22	1	0	20	19.94	59	5.319	M
8	H. frenatus	27	0.87	0.01	20	17.36	59	5.319	M
8	H. frenatus	32	0.02	0.8	20	0.3	59	5.319	M
9	H. frenatus	22	1	0	20	20	58.5	5.771	M
9	H. frenatus	27	0.89	0.09	20	17.84	58.5	5.771	M
9	H. frenatus	32	0.03	0.65	20	0.62	58.5	5.771	M
10	H. frenatus	22	0.99	0	20	19.85	56.4	4.001	M
10	H. frenatus	27	0.99	0	20	19.71	56.4	4.001	M
10	H. frenatus	32	0.64	0.03	20	12.78	56.4	4.001	M
